# Supplementary material for: 1,5-Disubstituted Acylated 2-Amino-4,5-dihydroimidazoles as a New Class of Retinoic Acid Receptor–Related Orphan Receptor (ROR) Inhibitors
Source: Int J Mol Sci. 2022 Apr 17;23(8):4433. doi: 10.3390/ijms23084433 (PMC9029089; doi:10.3390/ijms23084433)
Supplement: Supplementary file 1 [file ijms-23-04433-s001.zip]

Archive with 1 entries (1 files):
- ijms-1662185-supplementary.pdf
